# Supplementary material for: Study on the Direct and Indirect Photolysis of Antibacterial Florfenicol in Water Using DFT/TDDFT Method and Comparison of Its Reactivity with Hydroxyl Radical under the Effect of Metal Ions
Source: Toxics. 2024 Feb 3;12(2):127. doi: 10.3390/toxics12020127 (PMC10891592; doi:10.3390/toxics12020127)
Supplement: Supplementary file 1 [file toxics-12-00127-s001.zip]

Archive with 1 entries (1 files):
- toxics-2837376-supplementary.pdf
